# Supplementary material for: The structural role of SARS-CoV-2 genetic background in the emergence and success of spike mutations: The case of the spike A222V mutation
Source: PLoS Pathog. 2022 Jul 11;18(7):e1010631. doi: 10.1371/journal.ppat.1010631 (PMC9302720; doi:10.1371/journal.ppat.1010631)
Supplement: S1 Table — (XLSX) [file ppat.1010631.s003.xlsx]

## Sheet: Hoja1
VOC	Clade	PANGO lineage	Nº Sequences with A222V in Pango	Nº of Sequences in PANGO lineages	Percentage of A222V in PANGO lineages
B.1.617.2	GK	AY.4.2	67224	67296	99.893
B.1.177	GV	B.1.177	57875	58393	99.1129
B.1.617.2	GK	AY.9.2	34663	41703	83.1187
B.1.617.2	GK	AY.26	31623	32097	98.5232
B.1.617.2	GK	AY.47	29203	29609	98.6288
B.1.617.2	GK	AY.4.2.2	21905	21974	99.686
B.1.617.2	GK	AY.27	17610	17624	99.9206
B.1.617.2	GK	AY.75	16790	17097	98.2044
B.1.617.2	GK	AY.4.2.1	13267	14060	94.3599
B.1.617.2	GK	AY.9	11739	11783	99.6266
B.1.617.2	GK	B.1.617.2	9165	100357	9.1324
B.1.177	GV	B.1.177.21	7040	7051	99.844
B.1.177	GV	B.1.177.12	6002	6022	99.6679
B.1.617.2	GK	AY.61	5277	5391	97.8854
B.1.177	GV	B.1.177.7	5000	5014	99.7208
B.1.177	GV	B.1.177.86	4574	4600	99.4348
B.1.617.2	GK	AY.4.2.3	4475	5137	87.1131
B.1.617.2	GK	AY.74	4331	4657	92.9998
B.1.177	GV	B.1.177.81	4033	4063	99.2616
B.1.177	GV	B.1.177.60	4007	4020	99.6766
B.1.617.2	GK	AY.70	3905	4031	96.8742
B.1.177	GV	B.1.177.4	3550	3552	99.9437
B.1.177	GV	B.1.177.57	2747	2749	99.9272
B.1.617.2	GK	AY.63	2444	2444	100
B.1.617.2	GK	AY.59	2409	2460	97.9268
B.1.617.2	GK	AY.2	2343	2354	99.5327
B.1.617.2	GK	AY.37	2271	2315	98.0994
B.1.617.2	GK	AY.67	2247	2418	92.928
B.1.177	GV	B.1.177.45	2179	2181	99.9083
B.1.617.2	GK	AY.57	2178	3213	67.7871
B.1.617.2	GK	AY.24	2025	2079	97.4026
B.1.177	GV	B.1.177.82	1933	1935	99.8966
B.1.177	GV	B.1.177.44	1471	1518	96.9038
B.1.177	GV	B.1.177.35	1444	1444	100
B.1.617.2	GK	AY.62	1443	1467	98.364
B.1.617.2	GK	AY.71	1381	1428	96.7087
B.1.617.2	GK	AY.10	1368	1377	99.3464
B.1.617.2	GK	AY.68	1351	1430	94.4755
B.1.617.2	GK	AY.65	1342	1374	97.671
B.1.617.2	GK	AY.64	1339	1376	97.311
B.1.177	GV	B.1.177.15	1247	1249	99.8399
B.1.177	GV	B.1.177.65	1247	1250	99.76
B.1.177	GV	B.1.177.77	1165	1169	99.6578
B.1.177	GV	B.1.177.16	1164	1168	99.6575
B.1.177	GV	B.1.177.54	1164	1164	100
B.1.1.7	GRY	B.1.1.7	1143	882645	0.129497
B.1.177	GV	B.1.177.8	1080	1081	99.9075
B.1.177	GV	B.1.177.87	1080	1084	99.631
B.1.177	GV	B.1.177.73	1054	1061	99.3402
B.1.177	GV	B.1.177.56	980	982	99.7963
B.1.177	GV	B.1.177.17	976	978	99.7955
B.1.617.2	GK	AY.72	975	992	98.2863
B.1.177	GV	B.1.177.46	967	970	99.6907
B.1.617.2	GK	AY.60	856	871	98.2778
B.1.177	GV	B.1.177.10	810	811	99.8767
B.1.617.2	GK	AY.9.2.2	809	814	99.3857
B.1.617.2	GK	AY.73	803	816	98.4069
B.1.177	GV	B.1.177.42	775	777	99.7426
B.1.177	GV	B.1.177.75	765	767	99.7392
B.1.177	GV	B.1.177.6	738	741	99.5951
B.1.617.2	GK	AY.66	706	709	99.5769
B.1.177	GV	B.1.177.24	705	705	100
B.1.617.2	GK	AY.4	705	606614	0.116219
B.1.177	GV	B.1.177.62	643	646	99.5356
B.1.177	GV	B.1.177.18	611	611	100
B.1.177	GV	B.1.177.32	587	590	99.4915
B.1.617.2	GK	AY.11	579	602	96.1794
B.1.177	GV	B.1.177.5	565	565	100
B.1.177	GV	W.4	539	540	99.8148
B.1.177	GV	B.1.177.20	529	529	100
B.1.617.2	GK	AY.103	522	210088	0.248467
B.1.177	GV	B.1.177.43	514	541	95.0092
B.1.617.2	GK	AY.24.1	498	498	100
B.1.177	GV	B.1.177.83	483	484	99.7934
B.1.617.2	GK	AY.58	483	609	79.3103
B.1.177	GV	B.1.177.69	482	482	100
B.1.177	GV	B.1.177.19	475	476	99.7899
B.1.617.2	GK	AY.119.1	474	479	98.9562
B.1.177	GV	B.1.177.11	472	473	99.7886
B.1.177	GV	B.1.177.52	465	468	99.359
B.1.617.2	GK	AY.75.3	463	465	99.5699
B.1.177	GV	B.1.177.58	462	462	100
B.1.177	GV	B.1.177.80	449	449	100
B.1.177	GV	B.1.177.9	429	448	95.7589
B.1.617.2	GK	AY.43	424	219380	0.193272
B.1.617.2	GK	AY.122	418	140551	0.297401
NA	G	B.1	392	67165	0.583637
B.1.617.2	GK	AY.127	382	19668	1.94224
NA	GH	B.1.36.31	371	397	93.4509
B.1.177	GV	B.1.177.76	361	361	100
B.1.177	GV	B.1.177.41	352	352	100
B.1.177	GV	B.1.177.55	345	345	100
NA	GH	B.1.2	335	89930	0.372512
NA	GK	None	333	19408	1.71579
NA	GR	B.1.1.37	327	4048	8.07806
NA	GH	B.1.429	326	29954	1.08834
B.1.177	GV	B.1.177.33	325	329	98.7842
B.1.617.2	GK	AY.56	304	335	90.7463
B.1.177	GV	B.1.177.63	293	293	100
B.1.177	GV	U.3	285	285	100
B.1.177	GV	Z.1	276	276	100
B.1.617.2	GK	AY.75.2	265	266	99.6241
B.1.177	GV	B.1.177.72	264	265	99.6226
B.1.617.2	GK	AY.23.1	258	2571	10.035
B.1.617.2	GK	AY.102	255	14223	1.79287
B.1.177	GV	B.1.177.48	252	252	100
B.1.617.2	GK	AY.38	244	247	98.7854
B.1.617.2	GK	AY.133	240	244	98.3607
B.1.617.2	GK	AY.4.2.4	232	233	99.5708
B.1.177	GV	B.1.177.23	225	228	98.6842
B.1.177	GV	B.1.177.53	222	223	99.5516
B.1.617.2	GK	AY.121	210	26870	0.781541
B.1.617.2	GK	AY.44	209	171195	0.122083
B.1.617.2	GK	AY.46	209	15586	1.34095
B.1.617.2	GK	AY.55	209	215	97.2093
NA	GH	B.1.160	206	24026	0.857404
B.1.617.2	GK	AY.123	192	1364	14.0762
B.1.177	GV	B.1.177.2	187	189	98.9418
B.1.177	GV	B.1.177.51	183	183	100
B.1.177	GV	B.1.177.50	179	187	95.7219
NA	GR	B.1.1.519	167	19386	0.861446
B.1.177	GV	B.1.177.85	160	160	100
B.1.177	GV	B.1.177.40	155	155	100
B.1.177	GV	B.1.177.14	152	152	100
B.1.177	GV	W.3	150	150	100
B.1.617.2	GK	AY.125	143	20703	0.690721
B.1.177	GV	B.1.177.70	140	140	100
B.1.617.2	GK	AY.28	134	177	75.7062
NA	GR	R.1	134	9702	1.38116
B.1.617.2	GK	AY.26.1	130	133	97.7444
B.1.617.2	GK	AY.3	124	105066	0.118021
B.1.617.2	GK	AY.9.2.1	121	121	100
B.1.177	GV	B.1.177.28	115	115	100
B.1.177	GV	B.1.177.30	115	116	99.1379
NA	GR	B.1.1	115	35856	0.320727
B.1.177	GV	AA.2	112	112	100
B.1.177	GV	B.1.177.3	111	111	100
NA	GH	B.1.427	109	13651	0.798476
B.1.177	GV	B.1.177.84	108	113	95.5752
B.1.617.2	GK	AY.100	106	63605	0.166654
B.1.177	GV	B.1.177.67	104	104	100
B.1.177	GV	AA.4	100	100	100
NA	GR	B.1.1.28	100	2416	4.13907
B.1.617.2	GK	AY.14	98	10912	0.898094
B.1.177	GV	B.1.177.27	97	97	100
B.1.177	GV	AA.1	95	96	98.9583
B.1.617.2	GK	AY.113	95	7991	1.18884
B.1.177	GV	W.1	94	94	100
B.1.177	GV	U.2	93	95	97.8947
B.1.617.2	GK	AY.25	91	93487	0.0973397
B.1.617.2	GK	AY.20	90	23941	0.375924
B.1.177	GV	B.1.177.26	86	86	100
NA	GR	B.1.1.317	86	1953	4.40348
B.1.177	GV	B.1.177.71	85	86	98.8372
B.1.617.2	GK	AY.48	85	1188	7.15488
B.1.177	GV	B.1.177.38	84	85	98.8235
NA	S	A	84	1536	5.46875
B.1.177	GV	AA.7	81	81	100
B.1.177	GV	B.1.177.78	78	78	100
NA	GR	AW.1	78	285	27.3684
B.1.617.2	GK	AY.126	77	25711	0.299483
B.1.1.7	GRY	Q.3	75	5775	1.2987
NA	G	B.1.258	73	11556	0.631706
B.1.177	GV	Y.1	70	70	100
B.1.177	GV	B.1.177.88	67	67	100
B.1.177	GV	W.2	66	66	100
NA	GH	B.1.526	66	23786	0.277474
B.1.617.2	GK	AY.39	62	29316	0.211489
B.1.617.2	GK	AY.25.1	55	98903	0.05561
NA	GH	B.1.351	54	17849	0.302538
B.1.1.529	GRA	BA.2	53	130282	0.040681
B.1.177	GV	AA.5	53	53	100
B.1.177	GV	B.1.177.68	52	52	100
B.1.617.2	GK	AY.120	52	22209	0.234139
B.1.617.2	GK	AY.42	52	19317	0.269193
B.1.617.2	GK	AY.3.1	51	9515	0.535996
B.1.177	GV	AA.6	50	51	98.0392
B.1.177	GV	B.1.177.74	50	50	100
B.1.177	GV	B.1.177.39	48	48	100
B.1.177	GV	U.1	48	48	100
B.1.617.2	GK	AY.124	48	6685	0.718025
B.1.177	GV	B.1.177.59	47	47	100
NA	GH	B.1.596	45	2111	2.13169
B.1.177	GV	B.1.177.36	44	44	100
NA	GH	B.1.160.30	43	209	20.5742
NA	GR	P.1	41	48558	0.0844351
B.1.617.2	GK	AY.112	40	12341	0.324123
B.1.177	GV	B.1.177.25	38	38	100
B.1.177	GV	B.1.177.47	38	38	100
B.1.177	GV	B.1.177.37	36	36	100
B.1.617.2	GK	AY.39.2	36	1694	2.12515
B.1.177	GV	AA.8	35	35	100
B.1.617.2	GK	AY.54	34	9063	0.375152
NA	G	B.1.221	33	11131	0.296469
B.1.617.2	GK	AY.69	32	46	69.5652
B.1.177	GV	AA.3	31	31	100
B.1.177	GV	B.1.177.89	31	31	100
B.1.617.2	GK	AY.93	31	4082	0.759432
B.1.617.2	GK	AY.5	30	39157	0.0766147
B.1.617.2	GK	AY.29	29	82630	0.0350962
B.1.1.7	GRY	Q.1	28	8744	0.32022
NA	GR	C.4	28	89	31.4607
B.1.617.2	GK	AY.98	27	31710	0.0851466
NA	GR	D.2	27	10261	0.263132
B.1.617.2	GK	AY.35	26	1191	2.18304
B.1.617.2	GK	AY.52	26	732	3.55191
B.1.617.2	GK	AY.109	25	2652	0.942685
B.1.617.2	GK	AY.119	25	26595	0.0940026
NA	GR	B.1.1.157	24	1061	2.26202
NA	G	B.1.243	24	10253	0.234078
B.1.617.2	GK	AY.129	23	10621	0.216552
B.1.617.2	GK	AY.33	22	15214	0.144604
B.1.617.2	GK	AY.98.1	22	21897	0.10047
NA	GH	B.1.438.1	22	7558	0.291082
NA	GR	C.36	22	799	2.75344
B.1.617.2	GK	AY.30	21	2640	0.795455
B.1.617.2	GK	AY.4.7	21	4629	0.453662
B.1.617.2	GK	AY.32	19	469	4.05117
B.1.617.2	GK	AY.94	19	1889	1.00582
B.1.177	GV	B.1.177.49	17	18	94.4444
B.1.177	GV	B.1.177.61	17	18	94.4444
B.1.617.2	GK	AY.23	17	13917	0.122153
B.1.617.2	GK	AY.39.1	17	16789	0.101257
B.1.617.2	GK	AY.86	17	1500	1.13333
NA	GR	B.1.1.214	17	18211	0.0933502
NA	GR	B.1.1.325	17	35	48.5714
B.1.177	GV	V.1	16	16	100
B.1.1.529	GRA	BA.1	15	12327	0.121684
B.1.177	GV	B.1.177.66	15	15	100
NA	L	B	15	4401	0.340832
NA	GR	B.1.1.301	15	659	2.27618
NA	GR	B.1.1.306	15	1661	0.90307
B.1.177	GV	B.1.177.34	14	14	100
B.1.617.2	GK	AY.16.1	14	509	2.75049
B.1.617.2	GK	AY.45	14	1761	0.795003
B.1.617.2	GK	AY.5.4	14	2632	0.531915
NA	GR	B.1.1.284	14	9273	0.150976
B.1.177	GV	B.1.177.29	13	13	100
B.1.617.2	GK	AY.46.6	13	19739	0.0658595
NA	GH	B.1.588	13	700	1.85714
NA	GR	P.1.15	13	3463	0.375397
B.1.617.2	GK	AY.111	12	6455	0.185902
B.1.617.2	GK	AY.25.3	12	2741	0.437796
B.1.617.2	GK	AY.53	12	2532	0.473934
NA	G	B.1.236	12	367	3.26975
NA	G	B.1.396	12	1171	1.02477
B.1.617.2	GK	AY.122.3	11	1054	1.04364
B.1.617.2	GK	AY.84	11	1199	0.917431
NA	G	B.1.234	11	5637	0.195139
NA	GH	B.1.441	11	69	15.942
NA	G	B.1.617.1	11	4596	0.239339
NA	G	B.1.630	11	12	91.6667
B.1.177	GV	B.1.177.64	10	10	100
B.1.617.2	GK	AY.118	10	15378	0.065028
NA	GH	B.1.509	10	848	1.17925
B.1.617.2	GK	AY.106	9	3068	0.293351
B.1.617.2	GK	AY.15	9	422	2.1327
B.1.617.2	GK	AY.6	9	21518	0.0418254
B.1.617.2	GK	AY.90	9	1465	0.614334
B.1.617.2	GK	AY.99.2	9	18639	0.0482859
B.1.617.2	GK	AY.114	8	3922	0.203978
B.1.617.2	GK	AY.121.1	8	2700	0.296296
B.1.617.2	GK	AY.13	8	5100	0.156863
B.1.617.2	GK	AY.40	8	1870	0.427807
B.1.617.2	GK	AY.4.5	8	10120	0.0790514
B.1.617.2	GK	AY.87	8	995	0.80402
NA	GR	B.1.1.207	8	584	1.36986
NA	GR	B.1.1.216	8	720	1.11111
NA	G	B.1.258.14	8	493	1.62272
NA	GH	B.1.369	8	2444	0.327332
B.1.1.529	GRA	BA.1.1	7	10258	0.0682394
B.1.617.2	GK	AY.16	7	1646	0.425273
B.1.617.2	GK	AY.19	7	127	5.51181
B.1.617.2	GK	AY.41	7	4140	0.169082
B.1.617.2	GK	AY.43.3	7	1614	0.433705
NA	GR	B.1.1.39	7	1481	0.472654
NA	GR	B.1.1.434	7	2232	0.31362
NA	GH	B.1.160.8	7	345	2.02899
NA	GH	B.1.36	7	4201	0.166627
NA	GH	B.1.36.29	7	1663	0.420926
B.1.617.2	GK	AY.85	6	4674	0.12837
NA	S	A.2	6	708	0.847458
NA	GH	B.1.160.20	6	62	9.67742
NA	G	B.1.416.1	6	504	1.19048
NA	GH	B.1.499	6	771	0.77821
NA	GH	B.1.521	6	154	3.8961
B.1.617.2	GK	AY.117	5	10092	0.0495442
B.1.617.2	GK	AY.3.3	5	1053	0.474834
B.1.617.2	GK	AY.95	5	702	0.712251
NA	GR	AD.2	5	3664	0.136463
NA	GR	AE.8	5	1683	0.297089
NA	GR	B.1.1.1	5	2129	0.234852
NA	GR	B.1.1.230	5	92	5.43478
NA	GR	B.1.1.33	5	1977	0.252908
NA	GR	B.1.1.432	5	571	0.875657
NA	G	B.1.241	5	1021	0.489716
NA	GH	B.1.36.17	5	1602	0.31211
NA	GH	B.1.517	5	1688	0.296209
NA	GH	B.1.575	5	2137	0.233973
NA	GR	C.14	5	241	2.07469
NA	GR	P.2	5	4179	0.119646
NA	G	XB	5	1543	0.324044
B.1.177	G	B.1.177.31	4	37	10.8108
B.1.617.2	GK	AY.1	4	1893	0.211305
B.1.617.2	GK	AY.105	4	850	0.470588
B.1.617.2	GK	AY.110	4	2928	0.136612
B.1.617.2	GK	AY.116	4	1847	0.216567
B.1.617.2	GK	AY.22	4	427	0.936768
B.1.617.2	GK	AY.46.4	4	4322	0.0925497
B.1.617.2	GK	AY.50	4	998	0.400802
B.1.617.2	GK	AY.76	4	387	1.03359
NA	S	A.27	4	286	1.3986
NA	GR	B.1.1.189	4	560	0.714286
NA	GR	B.1.1.486	4	449	0.890869
NA	GR	B.1.1.70	4	2320	0.172414
NA	G	B.1.258.17	4	6829	0.0585737
NA	GH	B.1.575.1	4	265	1.50943
NA	GH	B.1.587	4	478	0.83682
B.1.617.2	GK	AY.119.2	3	8319	0.036062
B.1.617.2	GK	AY.17	3	71	4.22535
B.1.617.2	GK	AY.34	3	7066	0.0424568
B.1.617.2	GK	AY.36	3	11016	0.0272331
B.1.617.2	GK	AY.46.5	3	2076	0.144509
B.1.617.2	GK	AY.7	3	3993	0.0751315
B.1.617.2	GK	AY.92	3	2911	0.103057
NA	GR	AZ.3	3	49	6.12245
NA	GH	B.1.111	3	547	0.548446
NA	GR	B.1.1.255	3	258	1.16279
NA	GR	B.1.1.297	3	349	0.859599
NA	GR	B.1.1.347	3	54	5.55556
NA	GR	B.1.1.348	3	977	0.307062
NA	GR	B.1.1.398	3	296	1.01351
NA	GH	B.1.320	3	646	0.464396
NA	GH	B.1.324	3	399	0.75188
NA	GH	B.1.36.39	3	216	1.38889
NA	G	B.1.409	3	949	0.316122
NA	G	B.1.609	3	1249	0.240192
NA	GH	B.1.621	3	5071	0.0591599
B.1.617.2	GK	AY.120.1	2	1160	0.172414
B.1.617.2	GK	AY.122.1	2	1904	0.105042
B.1.617.2	GK	AY.25.2	2	245	0.816327
B.1.617.2	GK	AY.34.1	2	4739	0.042203
B.1.617.2	GK	AY.4.10	2	1539	0.129955
B.1.617.2	GK	AY.4.16	2	1156	0.17301
B.1.617.2	GK	AY.4.6	2	13739	0.0145571
B.1.617.2	GK	AY.5.6	2	111	1.8018
B.1.617.2	GK	AY.7.1	2	8012	0.0249626
B.1.617.2	GK	AY.79	2	1733	0.115407
B.1.617.2	GK	AY.88	2	976	0.204918
B.1.617.2	GK	AY.99.1	2	990	0.20202
NA	S	A.21	2	170	1.17647
NA	GK	AY.96	2	101	1.9802
NA	GR	B.1.1.141	2	446	0.44843
NA	GR	B.1.1.192	2	348	0.574713
NA	GR	B.1.1.222	2	3472	0.0576037
NA	GR	B.1.1.312	2	456	0.438596
NA	GR	B.1.1.354	2	201	0.995025
NA	GR	B.1.1.368	2	215	0.930233
NA	GR	B.1.1.369	2	1233	0.162206
NA	GR	B.1.1.372	2	852	0.234742
NA	GR	B.1.1.521	2	173	1.15607
NA	GH	B.1.160.10	2	101	1.9802
NA	GH	B.1.160.14	2	348	0.574713
NA	GH	B.1.160.16	2	874	0.228833
NA	GH	B.1.160.17	2	517	0.386847
NA	GH	B.1.160.32	2	174	1.14943
NA	GH	B.1.162	2	181	1.10497
NA	GR	B.1.1.8	2	199	1.00503
NA	G	B.1.240	2	3127	0.0639591
NA	GH	B.1.247	2	48	4.16667
NA	GH	B.1.336	2	280	0.714286
NA	GH	B.1.351.3	2	844	0.236967
NA	GH	B.1.36.18	2	1415	0.141343
NA	GH	B.1.36.35	2	606	0.330033
NA	GH	B.1.36.8	2	765	0.261438
NA	GH	B.1.438	2	106	1.88679
NA	GH	B.1.466.2	2	2240	0.0892857
NA	GH	B.1.468	2	115	1.73913
NA	GH	B.1.471	2	279	0.716846
NA	G	B.1.551	2	642	0.311526
NA	GH	B.1.599	2	169	1.18343
NA	GK	B.1.639	2	24	8.33333
NA	GH	BB.2	2	686	0.291545
NA	GR	C.37	2	999	0.2002
NA	GR	P.1.1	2	2136	0.093633
NA	GR	P.1.14	2	14735	0.0135731
NA	GR	P.1.7	2	3146	0.0635728
NA	GR	P.3	2	318	0.628931
B.1.177	GV	V.2	1	1	100
B.1.617.2	GK	AY.104	1	110	0.909091
B.1.617.2	GK	AY.107	1	2484	0.0402576
B.1.617.2	GK	AY.116.1	1	3143	0.0318167
B.1.617.2	GK	AY.21	1	339	0.294985
B.1.617.2	GK	AY.34.1.1	1	2186	0.0457457
B.1.617.2	GK	AY.4.11	1	1957	0.0510986
B.1.617.2	GK	AY.43.4	1	3731	0.0268025
B.1.617.2	GK	AY.43.9	1	594	0.16835
B.1.617.2	GK	AY.4.4	1	2682	0.0372856
B.1.617.2	GK	AY.46.6.1	1	151	0.662252
B.1.617.2	GK	AY.49	1	159	0.628931
B.1.617.2	GK	AY.51	1	1231	0.0812348
B.1.617.2	GK	AY.7.2	1	1475	0.0677966
B.1.617.2	GK	AY.78	1	806	0.124069
B.1.617.2	GK	AY.81	1	433	0.230947
B.1.617.2	GK	AY.82	1	324	0.308642
B.1.617.2	GK	AY.91	1	701	0.142653
NA	S	A.2.5	1	1224	0.0816993
NA	S	A.2.5.2	1	458	0.218341
NA	GR	B.1.1.134	1	57	1.75439
NA	GR	B.1.1.153	1	784	0.127551
NA	GR	B.1.1.196	1	136	0.735294
NA	GR	B.1.1.200	1	106	0.943396
NA	GR	B.1.1.220	1	250	0.4
NA	GR	B.1.1.241	1	315	0.31746
NA	GR	B.1.1.25	1	1528	0.065445
NA	G	B.1.128	1	1405	0.0711744
NA	GR	B.1.1.294	1	608	0.164474
NA	GR	B.1.1.302	1	439	0.22779
NA	GR	B.1.1.326	1	463	0.215983
NA	GR	B.1.1.332	1	30	3.33333
NA	G	B.1.139	1	1162	0.0860585
NA	GR	B.1.1.44	1	316	0.316456
NA	GR	B.1.1.451	1	31	3.22581
NA	GR	B.1.1.50	1	1133	0.0882613
NA	GR	B.1.1.63	1	641	0.156006
NA	G	B.1.179	1	207	0.483092
NA	G	B.1.218	1	169	0.591716
NA	G	B.1.221.1	1	279	0.358423
NA	G	B.1.221.3	1	1148	0.087108
NA	G	B.1.222	1	328	0.304878
NA	G	B.1.229	1	78	1.28205
NA	G	B.1.232	1	1450	0.0689655
NA	G	B.1.258.12	1	74	1.35135
NA	GH	B.1.279	1	1850	0.0540541
NA	GH	B.1.346	1	658	0.151976
NA	GH	B.1.349	1	1092	0.0915751
NA	GH	B.1.355	1	60	1.66667
NA	GH	B.1.362	1	513	0.194932
NA	GH	B.1.362.2	1	166	0.60241
NA	GH	B.1.367	1	699	0.143062
NA	GH	B.1.36.7	1	253	0.395257
NA	GH	B.1.36.9	1	240	0.416667
NA	GR	B.1.411	1	76	1.31579
NA	G	B.1.416	1	527	0.189753
NA	GH	B.1.433	1	218	0.458716
NA	GH	B.1.437	1	29	3.44828
NA	GH	B.1.470	1	681	0.146843
NA	GK	B.1.486	1	38	2.63158
NA	G	B.1.527	1	176	0.568182
NA	G	B.1.558	1	161	0.621118
NA	G	B.1.560	1	749	0.133511
NA	G	B.1.561	1	2094	0.0477555
NA	GH	B.1.566	1	43	2.32558
NA	GH	B.1.568	1	634	0.157729
NA	GH	B.1.582	1	1614	0.0619579
NA	G	B.1.600	1	184	0.543478
NA	GH	B.1.612	1	275	0.363636
NA	GK	B.1.629	1	485	0.206186
NA	GH	B.1.640.1	1	259	0.3861
NA	G	B.1.93	1	830	0.120482
NA	V	B.35	1	86	1.16279
NA	V	B.40	1	1639	0.0610128
NA	GR	C.33	1	20	5
NA	GR	C.36.3	1	1159	0.0862813
NA	GR	P.1.17	1	4503	0.0222074
NA	GR	P.1.17.1	1	870	0.114943
NA	GR	P.1.9	1	233	0.429185
NA	GR	P.7	1	196	0.510204
NA	GRY	XA	1	74	1.35135
B.1.1.529	GRA	BA.3	0	24	0
B.1.1.7	GRY	Q.2	0	1117	0
B.1.1.7	GRY	Q.4	0	1569	0
B.1.1.7	GRY	Q.5	0	21	0
B.1.1.7	GRY	Q.6	0	132	0
B.1.1.7	GRY	Q.7	0	738	0
B.1.1.7	G	Q.8	0	44	0
B.1.617.2	GK	AY.101	0	3039	0
B.1.617.2	GK	AY.102.1	0	164	0
B.1.617.2	GK	AY.102.2	0	249	0
B.1.617.2	GK	AY.103.1	0	167	0
B.1.617.2	GK	AY.103.2	0	580	0
B.1.617.2	GK	AY.108	0	611	0
B.1.617.2	GK	AY.112.1	0	23	0
B.1.617.2	GK	AY.120.2	0	136	0
B.1.617.2	GK	AY.120.2.1	0	1725	0
B.1.617.2	GK	AY.122.2	0	3124	0
B.1.617.2	GK	AY.122.4	0	1474	0
B.1.617.2	GK	AY.122.5	0	12	0
B.1.617.2	GK	AY.123.1	0	180	0
B.1.617.2	GK	AY.124.1	0	625	0
B.1.617.2	GK	AY.124.1.1	0	270	0
B.1.617.2	GK	AY.125.1	0	145	0
B.1.617.2	GK	AY.127.1	0	140	0
B.1.617.2	GK	AY.127.2	0	98	0
B.1.617.2	GK	AY.128	0	680	0
B.1.617.2	GK	AY.131	0	269	0
B.1.617.2	GK	AY.132	0	569	0
B.1.617.2	GK	AY.18	0	32	0
B.1.617.2	GK	AY.20.1	0	50	0
B.1.617.2	GK	AY.23.2	0	263	0
B.1.617.2	GK	AY.25.1.1	0	144	0
B.1.617.2	GK	AY.25.1.2	0	81	0
B.1.617.2	GK	AY.29.1	0	4836	0
B.1.617.2	GK	AY.31	0	24	0
B.1.617.2	GK	AY.3.2	0	362	0
B.1.617.2	GK	AY.33.1	0	252	0
B.1.617.2	GK	AY.3.4	0	75	0
B.1.617.2	GK	AY.34.2	0	887	0
B.1.617.2	GK	AY.39.1.1	0	63	0
B.1.617.2	GK	AY.39.1.2	0	4786	0
B.1.617.2	GK	AY.39.1.3	0	1147	0
B.1.617.2	GK	AY.39.3	0	157	0
B.1.617.2	GK	AY.4.1	0	699	0
B.1.617.2	GK	AY.4.12	0	631	0
B.1.617.2	GK	AY.4.13	0	547	0
B.1.617.2	GK	AY.4.14	0	688	0
B.1.617.2	GK	AY.4.15	0	2071	0
B.1.617.2	GK	AY.4.17	0	71	0
B.1.617.2	GK	AY.42.1	0	421	0
B.1.617.2	GK	AY.4.3	0	1737	0
B.1.617.2	GK	AY.43.1	0	799	0
B.1.617.2	GK	AY.43.2	0	1027	0
B.1.617.2	GK	AY.43.5	0	257	0
B.1.617.2	GK	AY.43.6	0	5931	0
B.1.617.2	GK	AY.43.7	0	263	0
B.1.617.2	GK	AY.43.8	0	2563	0
B.1.617.2	GK	AY.46.1	0	1071	0
B.1.617.2	GK	AY.46.2	0	1437	0
B.1.617.2	GK	AY.46.3	0	1254	0
B.1.617.2	GK	AY.4.8	0	3621	0
B.1.617.2	GK	AY.4.9	0	2067	0
B.1.617.2	GK	AY.5.1	0	211	0
B.1.617.2	GK	AY.5.2	0	365	0
B.1.617.2	GK	AY.5.3	0	1788	0
B.1.617.2	GK	AY.5.5	0	448	0
B.1.617.2	GK	AY.77	0	608	0
B.1.617.2	GK	AY.8	0	1397	0
B.1.617.2	GK	AY.80	0	1079	0
B.1.617.2	GK	AY.83	0	248	0
B.1.617.2	GK	AY.91.1	0	220	0
B.1.617.2	GK	AY.99	0	314	0
NA	S	A.1	0	2756	0
NA	S	A.11	0	7	0
NA	S	A.12	0	1	0
NA	S	A.15	0	62	0
NA	S	A.16	0	60	0
NA	S	A.17	0	11	0
NA	S	A.18	0	2	0
NA	S	A.19	0	7	0
NA	S	A.22	0	3	0
NA	S	A.2.2	0	402	0
NA	S	A.23	0	92	0
NA	S	A.2.3	0	91	0
NA	S	A.23.1	0	906	0
NA	S	A.24	0	4	0
NA	S	A.2.4	0	84	0
NA	S	A.25	0	37	0
NA	S	A.2.5.1	0	81	0
NA	S	A.2.5.3	0	59	0
NA	S	A.26	0	11	0
NA	S	A.28	0	196	0
NA	S	A.29	0	122	0
NA	S	A.3	0	394	0
NA	S	A.30	0	4	0
NA	S	A.4	0	66	0
NA	S	A.5	0	357	0
NA	S	A.6	0	132	0
NA	S	A.7	0	13	0
NA	S	A.9	0	16	0
NA	GH	AB.1	0	105	0
NA	GR	AC.1	0	14	0
NA	GR	AD.1	0	210	0
NA	GR	AD.2.1	0	16	0
NA	GR	AE.1	0	53	0
NA	GR	AE.2	0	16	0
NA	GR	AE.3	0	20	0
NA	GR	AE.4	0	19	0
NA	GR	AE.5	0	34	0
NA	GR	AE.6	0	25	0
NA	GR	AE.7	0	12	0
NA	GR	AF.1	0	23	0
NA	GR	AG.1	0	14	0
NA	GR	AH.1	0	6	0
NA	GR	AH.2	0	36	0
NA	GR	AH.3	0	235	0
NA	GR	AJ.1	0	18	0
NA	GR	AK.1	0	60	0
NA	GR	AK.2	0	18	0
NA	GR	AL.1	0	37	0
NA	GR	AM.1	0	7	0
NA	GR	AM.2	0	5	0
NA	GR	AM.3	0	25	0
NA	GR	AM.4	0	82	0
NA	GR	AN.1	0	38	0
NA	GR	AP.1	0	563	0
NA	GR	AQ.1	0	13	0
NA	GR	AQ.2	0	9	0
NA	GR	AS.1	0	51	0
NA	GR	AS.2	0	48	0
NA	GR	AT.1	0	19	0
NA	GH	AU.1	0	16	0
NA	GH	AU.2	0	473	0
NA	GH	AU.3	0	39	0
NA	GR	AV.1	0	118	0
NA	GR	AZ.1	0	5	0
NA	GR	AZ.2	0	55	0
NA	GR	AZ.2.1	0	2	0
NA	GR	AZ.4	0	12	0
NA	GR	AZ.5	0	117	0
NA	L	B.10	0	24	0
NA	L	B.11	0	128	0
NA	G	B.1.103	0	26	0
NA	G	B.1.104	0	186	0
NA	G	B.1.105	0	57	0
NA	G	B.1.106	0	23	0
NA	GH	B.1.108	0	128	0
NA	GH	B.1.110	0	188	0
NA	GR	B.1.1.10	0	685	0
NA	GR	B.1.1.100	0	24	0
NA	GR	B.1.1.101	0	70	0
NA	GH	B.1.110.1	0	10	0
NA	GH	B.1.110.2	0	5	0
NA	GH	B.1.110.3	0	851	0
NA	GR	B.1.1.107	0	25	0
NA	GR	B.1.1.109	0	18	0
NA	GR	B.1.1.110	0	13	0
NA	GR	B.1.1.111	0	105	0
NA	GR	B.1.1.112	0	13	0
NA	GR	B.1.1.113	0	119	0
NA	GR	B.1.1.114	0	4	0
NA	GR	B.1.1.115	0	106	0
NA	GR	B.1.1.116	0	16	0
NA	GR	B.1.1.117	0	32	0
NA	GR	B.1.1.118	0	77	0
NA	GR	B.1.1.119	0	2	0
NA	GH	B.1.112	0	100	0
NA	GR	B.1.1.12	0	107	0
NA	GR	B.1.1.120	0	27	0
NA	GR	B.1.1.121	0	283	0
NA	GR	B.1.1.122	0	22	0
NA	GR	B.1.1.123	0	41	0
NA	GR	B.1.1.125	0	77	0
NA	GR	B.1.1.127	0	21	0
NA	GR	B.1.1.128	0	91	0
NA	GR	B.1.1.129	0	119	0
NA	GH	B.1.113	0	66	0
NA	GR	B.1.1.13	0	18	0
NA	GR	B.1.1.130	0	57	0
NA	GR	B.1.1.132	0	67	0
NA	GR	B.1.1.133	0	30	0
NA	GR	B.1.1.135	0	169	0
NA	GR	B.1.1.136	0	38	0
NA	GR	B.1.1.137	0	43	0
NA	GR	B.1.1.138	0	138	0
NA	GR	B.1.1.139	0	44	0
NA	GR	B.1.1.14	0	44	0
NA	GR	B.1.1.142	0	30	0
NA	GR	B.1.1.144	0	31	0
NA	GR	B.1.1.145	0	24	0
NA	GR	B.1.1.147	0	10	0
NA	GR	B.1.1.148	0	78	0
NA	GR	B.1.1.149	0	57	0
NA	GH	B.1.115	0	29	0
NA	GR	B.1.1.15	0	48	0
NA	GR	B.1.1.152	0	19	0
NA	GR	B.1.1.154	0	17	0
NA	GR	B.1.1.155	0	10	0
NA	GR	B.1.1.158	0	72	0
NA	GR	B.1.1.159	0	178	0
NA	GH	B.1.116	0	83	0
NA	GR	B.1.1.16	0	12	0
NA	GR	B.1.1.160	0	27	0
NA	O	B.1.1.161	0	77	0
NA	GR	B.1.1.162	0	33	0
NA	GR	B.1.1.163	0	111	0
NA	GR	B.1.1.164	0	120	0
NA	G	B.1.1.165	0	55	0
NA	GR	B.1.1.166	0	22	0
NA	GR	B.1.1.168	0	31	0
NA	GR	B.1.1.169	0	44	0
NA	GH	B.1.117	0	63	0
NA	GR	B.1.1.17	0	59	0
NA	GR	B.1.1.170	0	668	0
NA	GR	B.1.1.171	0	206	0
NA	GR	B.1.1.172	0	28	0
NA	GR	B.1.1.174	0	242	0
NA	GR	B.1.1.175	0	11	0
NA	GR	B.1.1.176	0	2567	0
NA	GR	B.1.1.177	0	40	0
NA	GR	B.1.1.178	0	19	0
NA	GH	B.1.118	0	101	0
NA	GR	B.1.1.180	0	71	0
NA	GR	B.1.1.181	0	74	0
NA	GR	B.1.1.182	0	6	0
NA	GR	B.1.1.184	0	16	0
NA	GR	B.1.1.185	0	11	0
NA	GR	B.1.1.186	0	256	0
NA	GR	B.1.1.187	0	93	0
NA	GH	B.1.119	0	64	0
NA	GR	B.1.1.190	0	6	0
NA	GR	B.1.1.191	0	203	0
NA	GR	B.1.1.193	0	6	0
NA	GR	B.1.1.194	0	117	0
NA	GR	B.1.1.197	0	16	0
NA	GR	B.1.1.198	0	503	0
NA	GH	B.1.12	0	80	0
NA	GH	B.1.120	0	47	0
NA	GR	B.1.1.201	0	44	0
NA	GR	B.1.1.202	0	13	0
NA	GR	B.1.1.203	0	26	0
NA	GR	B.1.1.204	0	279	0
NA	GR	B.1.1.205	0	300	0
NA	GR	B.1.1.208	0	52	0
NA	GR	B.1.1.209	0	71	0
NA	GR	B.1.1.210	0	157	0
NA	GR	B.1.1.213	0	32	0
NA	GR	B.1.1.217	0	270	0
NA	GR	B.1.1.218	0	84	0
NA	GR	B.1.1.219	0	164	0
NA	GR	B.1.1.221	0	84	0
NA	GR	B.1.1.224	0	27	0
NA	GR	B.1.1.225	0	77	0
NA	GR	B.1.1.226	0	162	0
NA	GR	B.1.1.227	0	191	0
NA	GR	B.1.1.228	0	226	0
NA	GR	B.1.1.229	0	120	0
NA	GR	B.1.1.231	0	242	0
NA	GR	B.1.1.232	0	446	0
NA	GR	B.1.1.234	0	40	0
NA	GR	B.1.1.236	0	103	0
NA	GR	B.1.1.237	0	140	0
NA	GR	B.1.1.239	0	33	0
NA	GH	B.1.124	0	116	0
NA	GR	B.1.1.240	0	154	0
NA	GR	B.1.1.242	0	19	0
NA	GR	B.1.1.243	0	213	0
NA	GR	B.1.1.244	0	114	0
NA	GR	B.1.1.249	0	5	0
NA	GR	B.1.1.251	0	58	0
NA	GR	B.1.1.253	0	313	0
NA	GR	B.1.1.254	0	35	0
NA	GR	B.1.1.256	0	53	0
NA	GR	B.1.1.257	0	71	0
NA	GR	B.1.1.258	0	240	0
NA	G	B.1.126	0	322	0
NA	GR	B.1.1.26	0	174	0
NA	GR	B.1.1.261	0	99	0
NA	GR	B.1.1.262	0	30	0
NA	GR	B.1.1.263	0	159	0
NA	GR	B.1.1.265	0	32	0
NA	GR	B.1.1.266	0	38	0
NA	GR	B.1.1.267	0	76	0
NA	GR	B.1.1.268	0	42	0
NA	GR	B.1.1.269	0	437	0
NA	G	B.1.127	0	462	0
NA	GR	B.1.1.27	0	163	0
NA	GR	B.1.1.270	0	50	0
NA	GR	B.1.1.271	0	19	0
NA	GR	B.1.1.272	0	188	0
NA	GR	B.1.1.273	0	4	0
NA	GR	B.1.1.274	0	176	0
NA	GR	B.1.1.275	0	20	0
NA	GR	B.1.1.277	0	1137	0
NA	GR	B.1.1.279	0	648	0
NA	GR	B.1.1.280	0	167	0
NA	GR	B.1.1.282	0	56	0
NA	GR	B.1.1.283	0	44	0
NA	GR	B.1.1.285	0	124	0
NA	GR	B.1.1.286	0	293	0
NA	GR	B.1.1.288	0	478	0
NA	GR	B.1.1.289	0	200	0
NA	GR	B.1.1.29	0	14	0
NA	GR	B.1.1.290	0	50	0
NA	GR	B.1.1.291	0	1272	0
NA	GR	B.1.1.296	0	27	0
NA	GR	B.1.1.298	0	655	0
NA	GR	B.1.1.299	0	61	0
NA	GH	B.1.13	0	265	0
NA	GR	B.1.1.3	0	63	0
NA	GR	B.1.1.30	0	12	0
NA	GR	B.1.1.300	0	73	0
NA	GR	B.1.1.303	0	294	0
NA	GR	B.1.1.304	0	282	0
NA	GR	B.1.1.305	0	189	0
NA	GR	B.1.1.307	0	1773	0
NA	GR	B.1.1.308	0	71	0
NA	GR	B.1.1.309	0	163	0
NA	G	B.1.131	0	88	0
NA	GR	B.1.1.31	0	24	0
NA	GR	B.1.1.310	0	5	0
NA	GR	B.1.1.311	0	750	0
NA	GR	B.1.1.315	0	51	0
NA	GR	B.1.1.316	0	778	0
NA	GR	B.1.1.318	0	223	0
NA	GR	B.1.1.319	0	32	0
NA	GR	B.1.1.320	0	46	0
NA	GR	B.1.1.322	0	87	0
NA	GR	B.1.1.323	0	54	0
NA	GR	B.1.1.324	0	17	0
NA	GR	B.1.1.327	0	7	0
NA	GR	B.1.1.328	0	96	0
NA	GR	B.1.1.329	0	216	0
NA	GR	B.1.1.330	0	14	0
NA	GR	B.1.1.331	0	92	0
NA	GR	B.1.1.333	0	884	0
NA	G	B.1.1.334	0	46	0
NA	GH	B.1.1.335	0	23	0
NA	GR	B.1.1.336	0	53	0
NA	GR	B.1.1.337	0	224	0
NA	GR	B.1.1.338	0	54	0
NA	GR	B.1.1.339	0	12	0
NA	GR	B.1.134	0	147	0
NA	GR	B.1.1.34	0	3	0
NA	GR	B.1.1.340	0	20	0
NA	GR	B.1.1.341	0	14	0
NA	GR	B.1.1.342	0	13	0
NA	GR	B.1.1.343	0	10	0
NA	GR	B.1.1.344	0	66	0
NA	GR	B.1.1.345	0	28	0
NA	GR	B.1.1.346	0	32	0
NA	GR	B.1.1.349	0	95	0
NA	GR	B.1.1.350	0	12	0
NA	GR	B.1.1.351	0	339	0
NA	GR	B.1.1.352	0	23	0
NA	GR	B.1.1.353	0	33	0
NA	GR	B.1.1.355	0	5	0
NA	GR	B.1.1.356	0	92	0
NA	GR	B.1.1.357	0	8	0
NA	GR	B.1.1.358	0	25	0
NA	GR	B.1.1.359	0	24	0
NA	GR	B.1.1.360	0	25	0
NA	GR	B.1.1.361	0	17	0
NA	GR	B.1.1.362	0	118	0
NA	GR	B.1.1.363	0	80	0
NA	GR	B.1.1.364	0	13	0
NA	GR	B.1.1.365	0	143	0
NA	GR	B.1.1.366	0	4	0
NA	GR	B.1.1.367	0	11	0
NA	G	B.1.137	0	67	0
NA	GR	B.1.1.370	0	37	0
NA	GR	B.1.1.371	0	40	0
NA	GR	B.1.1.373	0	31	0
NA	GR	B.1.1.374	0	422	0
NA	GR	B.1.1.375	0	40	0
NA	GR	B.1.1.376	0	135	0
NA	GR	B.1.1.377	0	635	0
NA	GR	B.1.1.378	0	101	0
NA	GR	B.1.1.379	0	10	0
NA	GR	B.1.1.38	0	11	0
NA	GR	B.1.1.380	0	87	0
NA	GR	B.1.1.381	0	20	0
NA	GR	B.1.1.384	0	40	0
NA	GR	B.1.1.385	0	154	0
NA	GR	B.1.1.387	0	9	0
NA	GR	B.1.1.388	0	7	0
NA	GR	B.1.1.389	0	23	0
NA	GR	B.1.1.391	0	7	0
NA	GR	B.1.1.392	0	19	0
NA	GR	B.1.1.393	0	15	0
NA	GR	B.1.1.394	0	30	0
NA	GR	B.1.1.395	0	9	0
NA	GR	B.1.1.396	0	11	0
NA	GR	B.1.1.397	0	623	0
NA	GR	B.1.1.399	0	6	0
NA	L	B.1.14	0	49	0
NA	GR	B.1.1.4	0	279	0
NA	GR	B.1.140	0	1	0
NA	GR	B.1.1.400	0	1	0
NA	GR	B.1.1.401	0	12	0
NA	GR	B.1.1.402	0	65	0
NA	GR	B.1.1.403	0	25	0
NA	GR	B.1.1.404	0	14	0
NA	O	B.1.1.405	0	12	0
NA	GR	B.1.1.406	0	113	0
NA	GR	B.1.1.407	0	49	0
NA	GR	B.1.1.408	0	11	0
NA	O	B.1.1.409	0	71	0
NA	GR	B.1.1.41	0	85	0
NA	GR	B.1.1.410	0	19	0
NA	GR	B.1.1.411	0	52	0
NA	GR	B.1.1.412	0	1	0
NA	GR	B.1.1.413	0	109	0
NA	GR	B.1.1.414	0	6	0
NA	GR	B.1.1.415	0	20	0
NA	GR	B.1.1.416	0	959	0
NA	GR	B.1.1.417	0	151	0
NA	GR	B.1.1.418	0	54	0
NA	GR	B.1.1.419	0	96	0
NA	G	B.1.142	0	180	0
NA	GR	B.1.1.420	0	763	0
NA	GR	B.1.1.421	0	26	0
NA	GR	B.1.1.422	0	12	0
NA	GR	B.1.1.423	0	12	0
NA	GR	B.1.1.424	0	22	0
NA	GR	B.1.1.425	0	13	0
NA	GR	B.1.1.426	0	20	0
NA	GR	B.1.1.427	0	4	0
NA	GR	B.1.1.428	0	78	0
NA	GR	B.1.1.429	0	227	0
NA	G	B.1.143	0	35	0
NA	GR	B.1.1.43	0	44	0
NA	GR	B.1.1.430	0	7	0
NA	GR	B.1.1.431	0	50	0
NA	GR	B.1.1.433	0	623	0
NA	GR	B.1.1.435	0	26	0
NA	GR	B.1.1.436	0	39	0
NA	GR	B.1.1.437	0	67	0
NA	GR	B.1.1.438	0	18	0
NA	GR	B.1.1.440	0	71	0
NA	GR	B.1.1.441	0	19	0
NA	GH	B.1.1.445	0	17	0
NA	GR	B.1.1.446	0	13	0
NA	GR	B.1.1.447	0	25	0
NA	GR	B.1.1.448	0	9	0
NA	GR	B.1.1.449	0	13	0
NA	G	B.1.145	0	15	0
NA	GR	B.1.1.45	0	60	0
NA	GR	B.1.1.450	0	20	0
NA	GR	B.1.1.452	0	3	0
NA	GR	B.1.1.453	0	105	0
NA	GR	B.1.1.458	0	20	0
NA	G	B.1.146	0	201	0
NA	GR	B.1.1.46	0	126	0
NA	GR	B.1.1.461	0	42	0
NA	GR	B.1.1.462	0	11	0
NA	GR	B.1.1.463	0	13	0
NA	GR	B.1.1.464	0	590	0
NA	GR	B.1.1.465	0	64	0
NA	GR	B.1.1.466	0	39	0
NA	GR	B.1.1.467	0	32	0
NA	G	B.1.147	0	1092	0
NA	GR	B.1.1.47	0	139	0
NA	G	B.1.1.48	0	353	0
NA	GR	B.1.1.480	0	20	0
NA	GR	B.1.1.481	0	13	0
NA	GR	B.1.1.482	0	51	0
NA	GR	B.1.1.483	0	21	0
NA	GR	B.1.1.484	0	8	0
NA	GR	B.1.1.485	0	64	0
NA	GR	B.1.1.487	0	95	0
NA	GR	B.1.149	0	213	0
NA	GR	B.1.1.49	0	10	0
NA	GR	B.1.1.5	0	88	0
NA	GR	B.1.1.500	0	8	0
NA	GR	B.1.1.506	0	46	0
NA	G	B.1.1.507	0	14	0
NA	G	B.1.151	0	46	0
NA	GR	B.1.1.51	0	330	0
NA	GR	B.1.1.512	0	31	0
NA	GR	B.1.1.513	0	78	0
NA	GR	B.1.1.514	0	18	0
NA	GR	B.1.1.515	0	45	0
NA	GR	B.1.1.516	0	8	0
NA	GR	B.1.1.517	0	120	0
NA	GR	B.1.1.518	0	147	0
NA	GR	B.1.1.52	0	13	0
NA	GR	B.1.1.522	0	47	0
NA	GR	B.1.1.523	0	443	0
NA	GR	B.1.1.524	0	32	0
NA	GR	B.1.1.525	0	132	0
NA	GR	B.1.1.526	0	110	0
NA	GR	B.1.1.528	0	16	0
NA	G	B.1.153	0	27	0
NA	GR	B.1.1.53	0	2	0
NA	GR	B.1.1.54	0	15	0
NA	GR	B.1.1.55	0	59	0
NA	G	B.1.157	0	120	0
NA	GR	B.1.1.57	0	5	0
NA	GH	B.1.158	0	17	0
NA	GR	B.1.1.58	0	137	0
NA	GH	B.1.159	0	63	0
NA	GH	B.1.1.59	0	135	0
NA	GH	B.1.160.11	0	142	0
NA	GH	B.1.160.12	0	143	0
NA	GH	B.1.160.13	0	34	0
NA	GH	B.1.160.15	0	159	0
NA	GH	B.1.160.18	0	132	0
NA	GH	B.1.160.19	0	24	0
NA	GH	B.1.160.21	0	33	0
NA	GH	B.1.160.22	0	105	0
NA	GH	B.1.160.23	0	149	0
NA	GH	B.1.160.24	0	171	0
NA	GH	B.1.160.25	0	10	0
NA	GH	B.1.160.26	0	343	0
NA	GH	B.1.160.27	0	63	0
NA	GH	B.1.160.28	0	188	0
NA	GH	B.1.160.29	0	189	0
NA	GH	B.1.160.31	0	107	0
NA	GH	B.1.160.33	0	135	0
NA	GH	B.1.160.7	0	323	0
NA	GH	B.1.160.9	0	94	0
NA	GH	B.1.161	0	47	0
NA	GR	B.1.1.61	0	90	0
NA	GR	B.1.1.62	0	2	0
NA	GH	B.1.163	0	41	0
NA	GH	B.1.164	0	61	0
NA	GH	B.1.165	0	57	0
NA	GH	B.1.166	0	102	0
NA	GH	B.1.167	0	20	0
NA	GR	B.1.1.67	0	196	0
NA	GH	B.1.168	0	34	0
NA	G	B.1.169	0	61	0
NA	GH	B.1.170	0	99	0
NA	GR	B.1.1.71	0	112	0
NA	GR	B.1.1.72	0	9	0
NA	GR	B.1.173	0	33	0
NA	GR	B.1.1.74	0	13	0
NA	GR	B.1.1.75	0	56	0
NA	GR	B.1.1.77	0	21	0
NA	G	B.1.178	0	25	0
NA	G	B.1.180	0	18	0
NA	G	B.1.181	0	35	0
NA	G	B.1.182	0	84	0
NA	GR	B.1.1.82	0	13	0
NA	GR	B.1.1.83	0	139	0
NA	G	B.1.184	0	15	0
NA	GR	B.1.1.86	0	28	0
NA	G	B.1.187	0	29	0
NA	GR	B.1.1.87	0	15	0
NA	G	B.1.188	0	49	0
NA	GR	B.1.1.88	0	12	0
NA	G	B.1.189	0	186	0
NA	GR	B.1.1.89	0	103	0
NA	G	B.1.190	0	70	0
NA	GR	B.1.1.90	0	9	0
NA	GR	B.1.1.91	0	6	0
NA	GR	B.1.1.92	0	22	0
NA	GR	B.1.1.93	0	37	0
NA	G	B.1.194	0	15	0
NA	G	B.1.195	0	98	0
NA	GR	B.1.1.95	0	20	0
NA	GR	B.1.1.97	0	30	0
NA	G	B.1.198	0	14	0
NA	GR	B.1.1.98	0	21	0
NA	G	B.1.199	0	124	0
NA	GR	B.1.1.99	0	15	0
NA	L	B.12	0	124	0
NA	G	B.1.201	0	124	0
NA	G	B.1.203	0	10	0
NA	G	B.1.205	0	41	0
NA	G	B.1.206	0	929	0
NA	G	B.1.208	0	21	0
NA	G	B.1.210	0	333	0
NA	G	B.1.211	0	23	0
NA	G	B.1.212	0	49	0
NA	G	B.1.213	0	60	0
NA	G	B.1.214	0	36	0
NA	G	B.1.214.1	0	28	0
NA	G	B.1.214.2	0	669	0
NA	G	B.1.214.3	0	90	0
NA	G	B.1.214.4	0	75	0
NA	G	B.1.215	0	44	0
NA	G	B.1.219	0	75	0
NA	GH	B.1.22	0	466	0
NA	G	B.1.220	0	61	0
NA	GH	B.1.22.1	0	35	0
NA	G	B.1.221.2	0	181	0
NA	G	B.1.221.4	0	237	0
NA	G	B.1.223	0	194	0
NA	G	B.1.224	0	50	0
NA	G	B.1.225	0	52	0
NA	G	B.1.227	0	21	0
NA	G	B.1.23	0	82	0
NA	G	B.1.231	0	24	0
NA	G	B.1.233	0	65	0
NA	G	B.1.235	0	292	0
NA	G	B.1.237	0	1	0
NA	G	B.1.238	0	57	0
NA	G	B.1.239	0	603	0
NA	G	B.1.240.1	0	39	0
NA	G	B.1.240.2	0	21	0
NA	G	B.1.242	0	40	0
NA	G	B.1.243.1	0	21	0
NA	G	B.1.243.2	0	39	0
NA	GH	B.1.245	0	26	0
NA	G	B.1.248	0	27	0
NA	G	B.1.249	0	12	0
NA	G	B.1.250	0	36	0
NA	G	B.1.251	0	37	0
NA	G	B.1.252	0	55	0
NA	G	B.1.254	0	30	0
NA	G	B.1.256	0	44	0
NA	G	B.1.258.10	0	78	0
NA	G	B.1.258.11	0	1937	0
NA	G	B.1.258.15	0	25	0
NA	G	B.1.258.16	0	572	0
NA	G	B.1.258.18	0	9	0
NA	G	B.1.258.19	0	133	0
NA	G	B.1.258.2	0	149	0
NA	G	B.1.258.20	0	50	0
NA	G	B.1.258.21	0	112	0
NA	G	B.1.258.22	0	336	0
NA	G	B.1.258.23	0	13	0
NA	G	B.1.258.24	0	21	0
NA	G	B.1.258.3	0	442	0
NA	G	B.1.258.4	0	211	0
NA	G	B.1.258.5	0	68	0
NA	G	B.1.258.6	0	40	0
NA	G	B.1.258.7	0	378	0
NA	G	B.1.258.9	0	170	0
NA	O	B.1.260	0	46	0
NA	GH	B.1.263	0	22	0
NA	GH	B.1.264	0	42	0
NA	GH	B.1.264.1	0	20	0
NA	GH	B.1.265	0	615	0
NA	GH	B.1.267	0	46	0
NA	GH	B.1.268	0	86	0
NA	GH	B.1.270	0	16	0
NA	GH	B.1.274	0	48	0
NA	GH	B.1.276	0	33	0
NA	GH	B.1.277	0	31	0
NA	GH	B.1.280	0	96	0
NA	GH	B.1.281	0	37	0
NA	GH	B.1.282	0	54	0
NA	GH	B.1.284	0	59	0
NA	G	B.1.285	0	7	0
NA	GH	B.1.287	0	31	0
NA	GH	B.1.289	0	196	0
NA	GH	B.1.291	0	24	0
NA	GH	B.1.292	0	12	0
NA	GH	B.1.293	0	53	0
NA	GH	B.1.294	0	30	0
NA	GH	B.1.298	0	305	0
NA	L	B.13	0	19	0
NA	GH	B.1.3	0	298	0
NA	GH	B.1.301	0	83	0
NA	GH	B.1.302	0	35	0
NA	GH	B.1.304	0	37	0
NA	GH	B.1.305	0	234	0
NA	GH	B.1.306	0	126	0
NA	GH	B.1.308	0	26	0
NA	GH	B.1.309	0	18	0
NA	GH	B.1.310	0	14	0
NA	GH	B.1.311	0	2740	0
NA	GH	B.1.313	0	94	0
NA	GH	B.1.314	0	106	0
NA	GH	B.1.315	0	139	0
NA	GH	B.1.316	0	3	0
NA	GH	B.1.318	0	21	0
NA	GH	B.1.319	0	247	0
NA	GH	B.1.321	0	27	0
NA	GH	B.1.323	0	29	0
NA	GH	B.1.325	0	93	0
NA	GH	B.1.326	0	67	0
NA	GH	B.1.328	0	30	0
NA	GH	B.1.329	0	734	0
NA	GH	B.1.330	0	30	0
NA	GH	B.1.332	0	216	0
NA	GH	B.1.333	0	81	0
NA	GH	B.1.334	0	43	0
NA	GH	B.1.335	0	67	0
NA	GH	B.1.337	0	118	0
NA	GH	B.1.338	0	61	0
NA	GH	B.1.340	0	160	0
NA	GH	B.1.341	0	39	0
NA	GH	B.1.342	0	14	0
NA	GH	B.1.343	0	40	0
NA	GH	B.1.344	0	72	0
NA	GH	B.1.348	0	38	0
NA	G	B.1.35	0	48	0
NA	GH	B.1.350	0	240	0
NA	GH	B.1.350.1	0	4	0
NA	GH	B.1.351.2	0	2303	0
NA	GH	B.1.351.5	0	928	0
NA	GH	B.1.354	0	13	0
NA	GH	B.1.356	0	436	0
NA	GH	B.1.357	0	103	0
NA	GH	B.1.358	0	20	0
NA	GH	B.1.359	0	28	0
NA	GH	B.1.360	0	42	0
NA	GH	B.1.361	0	468	0
NA	GH	B.1.36.1	0	732	0
NA	GH	B.1.36.10	0	115	0
NA	GH	B.1.36.12	0	67	0
NA	GH	B.1.36.16	0	440	0
NA	GH	B.1.36.19	0	94	0
NA	GH	B.1.36.2	0	49	0
NA	GH	B.1.36.20	0	18	0
NA	GH	B.1.36.21	0	445	0
NA	GH	B.1.362.1	0	12	0
NA	GH	B.1.36.22	0	762	0
NA	GH	B.1.36.23	0	56	0
NA	GH	B.1.36.24	0	87	0
NA	GH	B.1.36.25	0	355	0
NA	GH	B.1.36.26	0	133	0
NA	GH	B.1.36.28	0	135	0
NA	GH	B.1.363	0	17	0
NA	GH	B.1.36.33	0	126	0
NA	GH	B.1.36.34	0	37	0
NA	GH	B.1.36.36	0	1718	0
NA	GH	B.1.36.37	0	331	0
NA	GH	B.1.36.38	0	293	0
NA	GH	B.1.366	0	53	0
NA	GH	B.1.37	0	66	0
NA	GH	B.1.370	0	57	0
NA	GH	B.1.371	0	776	0
NA	GH	B.1.372	0	86	0
NA	GH	B.1.375	0	657	0
NA	G	B.1.377	0	187	0
NA	G	B.1.378	0	97	0
NA	G	B.1.379	0	40	0
NA	GH	B.1.38	0	28	0
NA	G	B.1.380	0	119	0
NA	G	B.1.381	0	3	0
NA	G	B.1.382	0	58	0
NA	G	B.1.383	0	43	0
NA	G	B.1.384	0	163	0
NA	GH	B.1.385	0	75	0
NA	G	B.1.387	0	24	0
NA	GH	B.1.389	0	639	0
NA	GH	B.1.39	0	220	0
NA	G	B.1.390	0	76	0
NA	G	B.1.391	0	568	0
NA	G	B.1.393	0	35	0
NA	G	B.1.395	0	55	0
NA	G	B.1.397	0	126	0
NA	G	B.1.398	0	308	0
NA	G	B.1.399	0	332	0
NA	GH	B.1.40	0	41	0
NA	G	B.1.400	0	1638	0
NA	G	B.1.400.1	0	40	0
NA	G	B.1.401	0	110	0
NA	G	B.1.402	0	121	0
NA	G	B.1.403	0	70	0
NA	G	B.1.404	0	473	0
NA	G	B.1.405	0	69	0
NA	G	B.1.406	0	143	0
NA	G	B.1.407	0	20	0
NA	G	B.1.408	0	190	0
NA	GH	B.1.413	0	138	0
NA	G	B.1.415	0	54	0
NA	G	B.1.415.1	0	1	0
NA	G	B.1.417	0	1	0
NA	G	B.1.418	0	52	0
NA	G	B.1.420	0	33	0
NA	G	B.1.421	0	119	0
NA	GH	B.1.422	0	436	0
NA	GH	B.1.423	0	67	0
NA	GH	B.1.424	0	66	0
NA	GH	B.1.425	0	226	0
NA	GH	B.1.426	0	617	0
NA	GH	B.1.428	0	646	0
NA	GH	B.1.428.1	0	38	0
NA	GH	B.1.428.2	0	27	0
NA	GH	B.1.428.3	0	23	0
NA	GH	B.1.429.1	0	15	0
NA	GH	B.1.431	0	24	0
NA	GH	B.1.432	0	42	0
NA	GH	B.1.434	0	10	0
NA	GH	B.1.435	0	35	0
NA	GH	B.1.436	0	543	0
NA	GH	B.1.438.2	0	50	0
NA	GH	B.1.438.3	0	8	0
NA	GH	B.1.438.4	0	43	0
NA	GH	B.1.439	0	134	0
NA	GH	B.1.44	0	57	0
NA	GH	B.1.442	0	24	0
NA	GH	B.1.443	0	106	0
NA	GH	B.1.444	0	21	0
NA	GH	B.1.445	0	39	0
NA	GH	B.1.446	0	36	0
NA	GH	B.1.448	0	225	0
NA	GH	B.1.450	0	68	0
NA	GH	B.1.451	0	107	0
NA	GH	B.1.452	0	61	0
NA	GH	B.1.453	0	233	0
NA	GH	B.1.456	0	65	0
NA	GH	B.1.458	0	9	0
NA	GH	B.1.459	0	208	0
NA	GH	B.1.460	0	36	0
NA	GH	B.1.462	0	26	0
NA	GH	B.1.463	0	122	0
NA	GH	B.1.465	0	190	0
NA	GH	B.1.466	0	38	0
NA	GH	B.1.466.1	0	71	0
NA	GH	B.1.467	0	19	0
NA	GH	B.1.469	0	237	0
NA	GH	B.1.473	0	22	0
NA	GH	B.1.474	0	411	0
NA	GH	B.1.475	0	5	0
NA	GH	B.1.476	0	2	0
NA	GH	B.1.478	0	62	0
NA	GH	B.1.479	0	20	0
NA	GH	B.1.480	0	332	0
NA	GH	B.1.482	0	7	0
NA	GH	B.1.483	0	9	0
NA	GH	B.1.485	0	35	0
NA	GH	B.1.487	0	35	0
NA	GH	B.1.488	0	4	0
NA	GH	B.1.489	0	11	0
NA	GH	B.1.490	0	10	0
NA	GH	B.1.491	0	7	0
NA	GH	B.1.492	0	40	0
NA	GH	B.1.493	0	29	0
NA	GH	B.1.494	0	28	0
NA	GH	B.1.495	0	91	0
NA	GH	B.1.496	0	4	0
NA	GH	B.1.497	0	9	0
NA	GH	B.1.498	0	43	0
NA	GH	B.1.499.1	0	8	0
NA	L	B.15	0	15	0
NA	GH	B.1.500	0	11	0
NA	GH	B.1.501	0	80	0
NA	GH	B.1.502	0	14	0
NA	GH	B.1.503	0	263	0
NA	GH	B.1.504	0	25	0
NA	GH	B.1.505	0	265	0
NA	GH	B.1.506	0	33	0
NA	GH	B.1.507	0	60	0
NA	GH	B.1.508	0	32	0
NA	GH	B.1.510	0	17	0
NA	GH	B.1.511	0	17	0
NA	GH	B.1.513	0	65	0
NA	GH	B.1.515	0	29	0
NA	GH	B.1.516	0	282	0
NA	GH	B.1.517.1	0	166	0
NA	GH	B.1.518	0	72	0
NA	GH	B.1.520	0	32	0
NA	GH	B.1.523	0	263	0
NA	GH	B.1.524	0	577	0
NA	G	B.1.525	0	2758	0
NA	G	B.1.528	0	21	0
NA	G	B.1.529	0	18	0
NA	G	B.1.530	0	50	0
NA	GR	B.1.532	0	131	0
NA	G	B.1.533	0	19	0
NA	GR	B.1.534	0	73	0
NA	G	B.1.535	0	20	0
NA	G	B.1.536	0	18	0
NA	G	B.1.537	0	20	0
NA	G	B.1.538	0	55	0
NA	G	B.1.539	0	48	0
NA	G	B.1.540	0	56	0
NA	GH	B.1.541	0	188	0
NA	G	B.1.542	0	3	0
NA	G	B.1.543	0	77	0
NA	GH	B.1.544	0	132	0
NA	G	B.1.545	0	9	0
NA	G	B.1.546	0	211	0
NA	G	B.1.547	0	32	0
NA	G	B.1.548	0	20	0
NA	G	B.1.549	0	75	0
NA	G	B.1.550	0	63	0
NA	G	B.1.552	0	56	0
NA	G	B.1.554	0	58	0
NA	G	B.1.555	0	40	0
NA	G	B.1.556	0	105	0
NA	G	B.1.559	0	16	0
NA	GH	B.1.562	0	34	0
NA	GH	B.1.563	0	54	0
NA	GH	B.1.564	0	1733	0
NA	GH	B.1.564.1	0	274	0
NA	G	B.1.565	0	823	0
NA	GH	B.1.567	0	227	0
NA	GH	B.1.569	0	50	0
NA	G	B.1.570	0	23	0
NA	GH	B.1.571	0	80	0
NA	GH	B.1.572	0	26	0
NA	GH	B.1.573	0	159	0
NA	G	B.1.574	0	364	0
NA	GH	B.1.575.2	0	191	0
NA	GH	B.1.576	0	579	0
NA	GH	B.1.577	0	1186	0
NA	GH	B.1.578	0	40	0
NA	GH	B.1.579	0	47	0
NA	GH	B.1.580	0	97	0
NA	GH	B.1.581	0	85	0
NA	GH	B.1.585	0	24	0
NA	GH	B.1.586	0	78	0
NA	GH	B.1.588.1	0	19	0
NA	GH	B.1.589	0	98	0
NA	GH	B.1.590	0	147	0
NA	GH	B.1.591	0	74	0
NA	GH	B.1.592	0	21	0
NA	GH	B.1.593	0	76	0
NA	GH	B.1.594	0	31	0
NA	GH	B.1.595	0	2938	0
NA	GH	B.1.595.1	0	137	0
NA	GH	B.1.595.2	0	13	0
NA	GH	B.1.595.3	0	31	0
NA	GH	B.1.595.4	0	135	0
NA	GH	B.1.596.1	0	22	0
NA	GH	B.1.597	0	88	0
NA	GH	B.1.598	0	56	0
NA	G	B.1.6	0	48	0
NA	GH	B.1.601	0	23	0
NA	G	B.1.602	0	139	0
NA	GH	B.1.603	0	64	0
NA	GH	B.1.604	0	40	0
NA	GH	B.1.605	0	89	0
NA	GH	B.1.606	0	120	0
NA	GH	B.1.607	0	13	0
NA	G	B.1.610	0	226	0
NA	GH	B.1.611	0	28	0
NA	GH	B.1.613	0	36	0
NA	GH	B.1.614	0	8	0
NA	GH	B.1.615	0	29	0
NA	GH	B.1.616	0	33	0
NA	G	B.1.617.3	0	154	0
NA	G	B.1.618	0	129	0
NA	G	B.1.619	0	763	0
NA	G	B.1.619.1	0	19	0
NA	G	B.1.620	0	94	0
NA	GH	B.1.621.1	0	852	0
NA	GH	B.1.621.2	0	221	0
NA	GH	B.1.622	0	68	0
NA	GH	B.1.623	0	633	0
NA	GH	B.1.625	0	158	0
NA	GH	B.1.626	0	16	0
NA	G	B.1.627	0	221	0
NA	G	B.1.631	0	186	0
NA	GH	B.1.632	0	103	0
NA	GK	B.1.633	0	9	0
NA	G	B.1.634	0	124	0
NA	G	B.1.635	0	37	0
NA	G	B.1.636	0	106	0
NA	GH	B.1.637	0	9274	0
NA	GH	B.1.637.1	0	2	0
NA	G	B.1.638	0	4	0
NA	GH	B.1.640.2	0	12	0
NA	G	B.1.67	0	16	0
NA	G	B.1.69	0	21	0
NA	G	B.1.70	0	18	0
NA	G	B.1.76	0	53	0
NA	G	B.1.77	0	17	0
NA	G	B.1.78	0	78	0
NA	L	B.18	0	6	0
NA	G	B.1.8	0	317	0
NA	G	B.1.81	0	35	0
NA	G	B.1.83	0	64	0
NA	G	B.1.84	0	16	0
NA	G	B.1.88.1	0	175	0
NA	L	B.19	0	24	0
NA	GH	B.1.9	0	136	0
NA	G	B.1.91	0	320	0
NA	GH	B.1.9.1	0	24	0
NA	GH	B.1.9.2	0	10	0
NA	GH	B.1.9.3	0	16	0
NA	G	B.1.94	0	18	0
NA	GH	B.1.9.4	0	123	0
NA	GH	B.1.9.5	0	117	0
NA	G	B.1.96	0	38	0
NA	G	B.1.97	0	30	0
NA	L	B.20	0	38	0
NA	L	B.23	0	163	0
NA	L	B.26	0	51	0
NA	L	B.27	0	39	0
NA	V	B.28	0	207	0
NA	V	B.29	0	155	0
NA	L	B.3	0	678	0
NA	V	B.30	0	62	0
NA	V	B.31	0	128	0
NA	L	B.3.1	0	201	0
NA	V	B.32	0	29	0
NA	V	B.33	0	34	0
NA	V	B.34	0	45	0
NA	V	B.36	0	9	0
NA	V	B.37	0	29	0
NA	V	B.38	0	40	0
NA	V	B.39	0	228	0
NA	O	B.4	0	312	0
NA	V	B.41	0	3	0
NA	O	B.4.1	0	27	0
NA	O	B.42	0	1	0
NA	O	B.4.2	0	12	0
NA	V	B.43	0	1	0
NA	V	B.44	0	9	0
NA	O	B.4.4	0	47	0
NA	L	B.45	0	191	0
NA	O	B.4.5	0	51	0
NA	L	B.46	0	46	0
NA	O	B.4.6	0	68	0
NA	L	B.47	0	31	0
NA	O	B.4.7	0	28	0
NA	O	B.4.8	0	14	0
NA	L	B.49	0	18	0
NA	O	B.5	0	24	0
NA	L	B.50	0	9	0
NA	L	B.51	0	20	0
NA	L	B.52	0	50	0
NA	L	B.53	0	63	0
NA	L	B.55	0	158	0
NA	L	B.56	0	34	0
NA	L	B.57	0	39	0
NA	V	B.58	0	56	0
NA	O	B.6	0	647	0
NA	V	B.60	0	43	0
NA	V	B.61	0	102	0
NA	O	B.6.1	0	36	0
NA	O	B.6.2	0	15	0
NA	O	B.6.3	0	35	0
NA	O	B.6.4	0	21	0
NA	O	B.6.5	0	12	0
NA	O	B.6.6	0	878	0
NA	O	B.6.8	0	6	0
NA	GR	C.1	0	22	0
NA	GR	C.10	0	4	0
NA	GR	C.11	0	88	0
NA	GR	C.1.1	0	13	0
NA	GR	C.1.2	0	19	0
NA	GR	C.13	0	36	0
NA	GR	C.16	0	594	0
NA	GR	C.17	0	12	0
NA	GR	C.18	0	153	0
NA	GR	C.19	0	30	0
NA	GR	C.2	0	24	0
NA	GR	C.20	0	13	0
NA	GR	C.21	0	7	0
NA	GR	C.2.1	0	144	0
NA	GR	C.22	0	11	0
NA	GR	C.23	0	144	0
NA	GR	C.25	0	8	0
NA	GR	C.26	0	121	0
NA	GR	C.27	0	37	0
NA	GR	C.28	0	32	0
NA	GR	C.29	0	15	0
NA	GR	C.3	0	97	0
NA	GR	C.30	0	461	0
NA	GR	C.30.1	0	108	0
NA	GR	C.31	0	44	0
NA	GR	C.32	0	54	0
NA	GR	C.34	0	25	0
NA	GR	C.35	0	1085	0
NA	GR	C.36.1	0	159	0
NA	GR	C.36.2	0	25	0
NA	GR	C.36.3.1	0	169	0
NA	G	C.37.1	0	65	0
NA	GR	C.38	0	120	0
NA	GR	C.39	0	16	0
NA	GR	C.40	0	34	0
NA	GR	C.5	0	9	0
NA	GR	C.6	0	2	0
NA	GR	C.7	0	28	0
NA	GR	C.8	0	206	0
NA	GR	D.3	0	141	0
NA	GR	D.4	0	2	0
NA	GR	D.5	0	134	0
NA	G	G.1	0	20	0
NA	G	K.1	0	3	0
NA	GR	K.2	0	15	0
NA	GR	K.3	0	160	0
NA	GR	L.2	0	70	0
NA	GR	L.3	0	203	0
NA	GR	L.4	0	20	0
NA	GR	M.1	0	35	0
NA	GR	M.2	0	3	0
NA	GR	M.3	0	10	0
NA	GR	N.1	0	21	0
NA	GR	N.10	0	8	0
NA	GR	N.2	0	14	0
NA	GR	N.3	0	145	0
NA	GR	N.4	0	220	0
NA	GR	N.5	0	449	0
NA	GR	N.6	0	128	0
NA	GR	N.7	0	18	0
NA	GR	N.8	0	1	0
NA	GR	N.9	0	145	0
NA	GR	P.1.10	0	2543	0
NA	GR	P.1.10.1	0	79	0
NA	GR	P.1.10.2	0	20	0
NA	GR	P.1.11	0	89	0
NA	GR	P.1.12	0	1015	0
NA	GR	P.1.12.1	0	160	0
NA	GR	P.1.13	0	604	0
NA	GR	P.1.16	0	1673	0
NA	GR	P.1.2	0	838	0
NA	GR	P.1.3	0	27	0
NA	GR	P.1.4	0	952	0
NA	GR	P.1.5	0	12	0
NA	GR	P.1.6	0	529	0
NA	GR	P.1.7.1	0	660	0
NA	GR	P.1.8	0	230	0
NA	GR	P.4	0	240	0
NA	GR	P.5	0	53	0
NA	GR	P.6	0	140	0
NA	GR	R.2	0	50	0
NA	GR	S.1	0	107	0
NA	GR	XC	0	22	0
